# Supplementary material for: Evaluation of the Liquid Colony™ Produced by the FAST System for Shortening the Time of Bacterial Identification and Phenotypic Antimicrobial Susceptibility Testing and Detection of Resistance Mechanisms from Positive Blood Cultures
Source: Diagnostics (Basel). 2023 May 25;13(11):1849. doi: 10.3390/diagnostics13111849 (PMC10253117; doi:10.3390/diagnostics13111849)
Supplement: Supplementary file 1 [file diagnostics-13-01849-s001.zip]

Archive with 1 entries (1 files):
- diagnostics-2332116-supplementary.pdf
